# Supplementary material for: RNA-Seq-Based Molecular Classification Analyses in Colorectal Cancer and Synchronous Adenoma
Source: Cancers (Basel). 2023 Oct 4;15(19):4851. doi: 10.3390/cancers15194851 (PMC10571664; doi:10.3390/cancers15194851)
Supplement: Supplementary file 1 [file cancers-15-04851-s001.zip]

Archive with 1 entries (1 files):
- cancers-2600443-supplementary.pdf
